# Supplementary material for: Correction: Alkaline Ceramidase 3 Deficiency Results in Purkinje Cell Degeneration and Cerebellar Ataxia Due to Dyshomeostasis of Sphingolipids in the Brain
Source: PLoS Genet. 2018 Jan 23;14(1):e1007190. doi: 10.1371/journal.pgen.1007190 (PMC5779643; doi:10.1371/journal.pgen.1007190)
Supplement: S1 Dataset — (XLSX) [file pgen.1007190.s002.xlsx]

## Sheet: Figure 1A
Acer1 mRNA in Mouse Cerebrum					Acer1 mRNA in Mouse Cerebellum
6W	1	0.869444	2.18337		6W	1	1.43166	0.518914
8M	1.36155	1.25744	0.605631		8M	0.36162	0.373501	0.767062
Acer2 mRNA in Mouse Cerebrum					Acer2 mRNA in Mouse Cerebellum
6W	1	0.846099	1.22871		6W	1	0.936864	1.10991
8M	1.33935	1.28124	1.47076		8M	1.33934	1.13903	1.73789
Acer3 mRNA in Mouse Cerebrum					Acer3 mRNA in Mouse Cerebellum
6W	1	0.826539	1.03659		6W	1	0.896564	0.953334
8M	2.12433	2.63452	1.95843		8M	2.12441	3.16458	2.52861

## Sheet: Figure 1B
Acer3 mRNA Cerebrum vs.Cerebellum in 6W mice
Cerebrum	1	0.800223	0.796391
Cerebellum	2.1879	1.96303	1.69956
Acer3 mRNA Cerebrum vs.Cerebellum in 8M mice
Cerebrum	1	1.19849	0.810231
Cerebellum	2.19911	2.58886	3.45412

## Sheet: Figure 1C
Acer3 activity	6-week-old
Cereberum	0.560494	0.59872	0.619767
Cerebellum	1.12574	1.07986	1.17728
Acer3 activity	8-month-old
Cereberum	1.28228	1.21781	1.35193
Cerebellum	2.14365	1.97659	1.81138

## Sheet: Figure 3A
Pups every litter
Acer3+/+
8	8	8	7	8	8	8	8	7	10
Acer3-/-
8	7	7	7	6	8	8	7	7	7

## Sheet: Figure 3B
Body Weight	Acer3+/+
6W	19.7	20.1	17.8	14.5	23.4	24.4	22.2	16.8	24	20.5
4M	34.3	32.1	23.1	25.5	25.5	31	33	28.9	23.3
6M	28.9	23.3	27.2	26.4	27.1	28.9	23.3	27.2	26.4	27.1
8M	35.9	38	31	40	34.8	27	25.8	28.2
12M	28.1	34.9	42.5	42	39.5
	Acer3-/-
6W	14.4	17.9	16.4	16.5	17.2	22.2	21.2	22.6	20.2	21.1
4M	26.4	24.7	29.3	31.2	32.4	25.1	20.9	24.6	36.3	34.4
6M	27.9	29.7	28.9	23.3	26.3	21.9	24.9
8M	34.5	34.7	30.6	31.321	35.2123
12M	29.3	34	34.9	35.1	36.1

## Sheet: Figure 4B
Acer3 activity	Acer3+/+
Cereberum 6W	0.630494	0.64872	0.599767
Cerebellum 6W	1.18228	1.19781	1.27194
Cereberum 8M	1.02574	1.22506	1.23208
Cerebellum 8M	1.90365	1.97659	2.15139
Acer3 activity	Acer3-/-
Cereberum 6W	0.0931084	0.119221	0.0693124
Cerebellum 6W	0.105906	0.127858	0.105018
Cereberum 8M	0.1862	0.132932	0.0934476
Cerebellum 8M	0.159697	0.143634	0.143439

## Sheet: Figure 4C
Activity	Acer3+/+
C16-CER	0.029761	0.04742	0.0312465
C18-CER	0.051896	0.047084	0.0479394
C18:1-CER	0.316761	0.3325	0.333533
C24-CER	0.0198963	0.0088363	0.00617051
C24:1-CER	0.075963	0.0641263	0.0796419
Activity	Acer3-/-
C16-CER	0.032981	0.030181	0.021873
C18-CER	0.050612	0.049212	0.0317241
C18:1-CER	0.1323	0.126723	0.1426
C24-CER	0.00286	0.00224	0.023025
C24:1-CER	0.0571	0.060371	0.0630915

## Sheet: Figure 5A
Ceramides in cerebrum	6W Acer3+/+			6W Acer3-/-			8m Acer3+/+			8m Acer3-/-
C12	4.23967	4.08527	3.15336	3.09412	3.10609	3.84226	3.96142	3.34902	3.43051	2.93593	3.57044	3.44438
C14	6.83416	7.09687	5.42078	4.84813	5.74971	9.76112	3.54619	7.59037	6.77442	4.31095	3.8765	7.95422
C16	11.6625	12.288	14.1588	18.068	17.1931	18.9781	5.63673	7.24895	4.50526	30.4442	35.2544	29.0923
C18:1	593.503	561.078	517.619	665.295	608.73	692.423	359.489	408.629	418.931	813.042	897.022	941.021
C18	246.299	198.774	202.864	281.415	241.423	275.036	135.873	143.604	151.678	457.787	515.369	528.789
C20:1	27.8038	21.696	27.0867	45.4012	32.4695	36.2438	15.3739	22.8922	17.6454	55.2099	49.7658	57.5671
C20	17.3968	10.239	20.0048	15.5547	14.4971	13.3752	5.38836	3.45758	6.33749	44.1479	31.9399	49.7036
C22:1	2.76321	3.013	2.61078	1.0477	1.4938	1.39123	3.42241	2.43616	2.97714	2.79407	2.00742	3.86257
C22	81.7133	72.6002	67.8892	92.777	51.8876	64.2048	64.1489	46.1969	60.6393	96.2044	82.4901	64.19
C24:1	74.3132	101.825	78.6836	104.557	73.2943	63.138	141.039	111.295	117.246	100.504	115.799	126.843
C24	117.12	117.082	93.0702	108.816	99.0736	91.6633	65.7283	64.7546	75.2698	78.0525	70.3317	74.5246
C26:1	10.393	13.4114	9.18623	9.9519	10.3809	13.1271	15.3987	13.7182	17.6211	16.2122	14.5589	15.9673
C26	2.99025	2.04466	2.43392	2.15616	2.29198	4.07476	1.3109	1.80886	1.68271	3.1505	2.81304	2.9419
Total	1197.03	1125.23	1044.18	1352.98	1161.59	1287.26	820.317	836.98	884.738	1704.8	1824.8	1905.9

## Sheet: Figure 5B
Ceramides in cerebellum	6W Acer3+/+			6W Acer3-/-			8m Acer3+/+			8m Acer3-/-
C12	4.36938	3.88784	3.95004	5.1527	4.55334	4.07507	3.77634	3.8108	3.95915	4.00791	3.78176	4.78388
C14	6.03512	10.0661	7.07526	5.15381	6.5289	7.6724	3.76375	6.22365	7.56192	7.11776	8.37137	4.85157
C16	1.375	1.375	1.17375	2.62777	1.86484	3.21707	2.62413	4.96241	1.13657	35.7592	51.7408	32.5545
C18:1	176.939	161.156	168.467	360.733	333.555	316.833	98.3923	103.388	89.3806	609.641	608.372	505.475
C18	77.516	87.0781	90.4243	276.949	225.732	211.057	110.645	126.476	116.19	784.746	806.986	753.54
C20:1	18.6314	18.5786	19.1491	68.5503	63.5423	64.0196	15.6108	19.415	20.6336	138.247	125.129	119.933
C20	18.3752	11.1248	20.2263	118.636	96.0353	122.528	39.8595	39.6523	42.3249	680.561	694.375	629.413
C22:1	2.71102	2.74613	4.0127	8.46526	7.12414	9.69125	6.4379	8.53232	7.3932	17.2032	22.2137	17.127
C22	38.2969	36.756	77.2409	75.9881	89.4522	34.0913	111.439	95.6575	98.9909	286.312	295.511	293.235
C24:1	65.2106	80.8122	82.1689	100.114	113.115	80.5516	282.772	174.18	261.13	221.681	273.493	282.302
C24	134.494	112.954	215.608	122.068	184.451	157.313	120.449	133.263	115.445	132.873	98.7897	148.203
C26:1	17.8653	17.1223	21.9544	22.299	22.6664	19.5434	21.8818	24.7992	25.6145	27.1183	20.5223	26.7338
C26	2.99987	1.76193	2.97244	1.97857	2.00695	1.74283	2.01067	3.11701	3.31704	3.48532	2.9014	4.08193
Total	564.819	545.419	714.423	1168.71	1150.63	1032.34	819.661	743.478	793.076	2948.75	3012.19	2822.23

## Sheet: Figure 5C
SPH， S1P in brain			6W			8M
Cerebrum	SPH	Acer3 +/+	69.6525	74.0538	71.1246	83.092	86.9111	85.6483
		Acer3 -/-	62.6267	63.3362	58.6018	68.9356	65.0786	66.0547
	S1P	Acer3 +/+	32.0784	35.4447	30.8237	45.6271	47.0662	43.6429
		Acer3 -/-	24.3546	26.9104	32.6808	32.0318	31.2395	33.8457
Cerebellum	SPH	Acer3 +/+	75.9569	82.9183	75.5829	104.094	107.243	105.961
		Acer3 -/-	71.9775	67.976	68.6881	82.9661	84.9041	76.0269
	S1P	Acer3 +/+	63.4534	66.4672	61.2707	94.7561	91.6309	88.5463
		Acer3 -/-	59.0185	63.9037	62.4723	64.6225	61.8913	70.6883

[truncated: 34 more sheets: Figure 6A, Figure 6B, Figure 6C, Figure 6D, Figure 7A, Figure 7B, Figure 7C, Figure 7E, Figure 7F, Figure 7G, Figure 8A, Figure 9B, Figure 10B, Figure 10D, Figure S1A, Figure S1B, Figure S2B, Figure S2C, Figure S2D, Figure S2E …]
